# Supplementary material for: Broader and safer clinically-relevant activities of pentadecanoic acid compared to omega-3: Evaluation of an emerging essential fatty acid across twelve primary human cell-based disease systems
Source: PLoS One. 2022 May 26;17(5):e0268778. doi: 10.1371/journal.pone.0268778 (PMC9135213; doi:10.1371/journal.pone.0268778)
Supplement: S2 Table — (XLSX) [file pone.0268778.s002.xlsx]

## Sheet: C15 Profile Data
Venn-Watson & Butterworth 2022 PLoS ONE
Broader and safer clinically-relevant activities of pentadecanoic acid compared to omega 3: Evaluation of an emerging essential fatty acid across twelve primary human cell-based disease systems
BioMAP Viewer Screening Profile: US034-0008811-O	3C:CCL2/MCP-1	3C:CD106/VCAM-1	3C:CD141/Thrombomodulin	3C:CD142/Tissue Factor	3C:CD54/ICAM-1	3C:CD62E/E-Selectin	3C:CD87/uPAR	3C:CXCL8/IL-8	3C:CXCL9/MIG	3C:HLA-DR	3C:Proliferation	3C:SRB	4H:CCL2/MCP-1	4H:CCL26/Eotaxin-3	4H:CD106/VCAM-1	4H:CD62P/P-selectin	4H:CD87/uPAR	4H:SRB	4H:VEGFR2	LPS:CCL2/MCP-1	LPS:CD106/VCAM-1	LPS:CD141/Thrombomodulin	LPS:CD142/Tissue Factor	LPS:CD40	LPS:CD62E/E-Selectin	LPS:CD69	LPS:CXCL8/IL-8	LPS:IL-1alpha	LPS:M-CSF	LPS:sPGE2	LPS:SRB	LPS:sTNF-alpha	SAg:CCL2/MCP-1	SAg:CD38	SAg:CD40	SAg:CD62E/E-Selectin	SAg:CD69	SAg:CXCL8/IL-8	SAg:CXCL9/MIG	SAg:PBMC Cytotoxicity	SAg:Proliferation	SAg:SRB	BT:B cell Proliferation	BT:PBMC Cytotoxicity	BT:Secreted IgG	BT:sIL-17A	BT:sIL-17F	BT:sIL-2	BT:sIL-6
FA15, 50000 nM	-0.0077677	0.0130884	0.0253786	0.0510863	0.00583636	0.023845	0.107705	0.0366064	0.0152706	-0.00756928	-0.612423	-0.00135337	-0.0185398	-0.0843738	0.0125445	0.0792915	-0.0264749	0.0273293	0.03411	-0.0165225	0.0286062	0.0811015	0.243629	0.00956965	0.0868033	-0.119756	0.0346884	-0.00126653	0.131092	0.0430554	-0.0061882	0.044399	0.0214668	-0.0261127	-0.00651363	0.0530485	-0.0446217	0.165666	0.00978593	0.0735845	-0.274489	0.0102093	0.0348543	0.0608728	0.0467629	0.09166	0.0888313	0.101998	0.139839
FA15, 17000 nM	-0.211703	-0.0278702	0.100409	0.0737862	-0.0247034	0.0502338	-0.0496449	-0.122235	-0.0135537	-0.255263	-0.570133	-0.235669	0.0102493	-0.383011	-0.0513759	0.00754173	-0.0819922	-0.012111	-0.153563	-0.262077	-0.0982606	0.115864	0.245342	-0.21584	0.0307448	-0.21366	0.0267486	-0.212755	-0.0607932	0.081391	-0.102865	0.035935	-0.0852906	-0.12804	-0.109877	0.00343398	-0.140502	0.0859691	-0.00241104	-0.0013566	-0.511434	-0.140665	0.0114664	0.140987	-0.416179	-0.190446	-0.108933	-0.101419	0.0308337
FA15, 5600 nM	-0.0549619	-0.0123424	-0.00938349	0.0615518	-0.0124389	0.00831434	0.0834705	-0.0343475	-0.00733561	-0.0845492	-0.0165758	-0.0316653	-0.0295005	-0.255693	-0.0719624	-0.0568122	-0.0209267	0.00630703	-0.138188	-0.0875389	-0.0665938	0.0490805	0.224323	-0.0536386	0.0477364	-0.210345	-0.0530742	-0.0961519	-0.0137217	0.061684	-0.0199164	0.0283912	-0.031956	-0.140161	-0.0916152	0.00801547	-0.123214	0.000707128	-0.00625138	0.0365815	-0.175859	-0.00958962	0.0350491	0.185663	-0.150512	0.022253	-0.14985	-0.0433127	0.0604627
FA15, 1900 nM	-0.0147389	0.00431445	-0.0421073	-0.0110616	-0.0212021	-0.00398036	0.0701844	-0.00938581	-0.00500011	-0.0207732	-0.0228792	-0.0224613	-0.00521681	-0.118038	-0.0409463	-0.0419885	0.0347621	-0.0184282	-0.114906	-0.0149403	0.0238915	0.00826042	0.113509	-0.0162121	0.0446007	-0.0849936	-0.0788618	-0.0199264	-0.0283997	0.0794472	-0.0122886	0.04335	-0.00610933	-0.130705	-0.0488313	-0.00256767	-0.077033	-0.0741621	0.00295345	0.0156602	0.0752388	-0.00614477	0.0101652	0.0482061	0.0396158	-0.175598	-0.0527303	-0.104212	-0.0161271
Product W433400, 50000 nM	-0.0695965	-0.010619	0.0111382	0.023387	-0.00462293	0.00805073	0.0951508	-0.0862258	-0.00584793	-0.132245	-1.03839	-0.0184952	-0.064147	-0.366621	-0.0761995	0.00493335	0.0194067	-0.0178982	-0.0916761	-0.0609904	-0.0141955	0.0444726	0.250441	-0.0993961	0.0567551	-0.159009	-0.0598678	-0.0656839	0.0999188	0.0462274	-0.0431303	0.0321795	-0.0783969	-0.2651	-0.13398	-0.0128522	-0.150913	-0.0566124	-0.0033116	0.0406002	-0.58112	-0.0510317	0.0145872	0.0172684	-0.0568141	-0.00313926	-0.00596978	-0.080402	0.00284894
Product W433400, 17000 nM	-0.328606	-0.0433553	0.11027	0.0546029	-0.0342727	0.0461468	-0.112379	-0.18197	-0.0338908	-0.435909	-0.757565	-0.213904	-0.0671629	-0.475765	-0.0891644	-0.0220501	-0.0883842	-0.041291	-0.256052	-0.207118	-0.0821386	0.131307	0.267019	-0.250865	0.00738399	-0.225467	0.00875262	-0.206199	0.0203334	0.0346431	-0.118875	0.0259384	-0.18803	-0.241188	-0.182185	-0.0187996	-0.162353	0.00258719	-0.00625138	0.000490974	-0.793062	-0.167537	-0.0155476	0.0468691	-0.624297	-0.320969	-0.261393	-0.237511	-0.12371
Product W433400, 5600 nM	-0.0616953	-0.00210312	0.0307337	0.0817551	-0.0195956	0.0309068	0.0395783	-0.0733433	0.000888716	-0.111732	-0.0254264	-0.0410685	-0.0450379	-0.155944	-0.106505	0.0327985	-0.0106363	-0.0163122	-0.0739473	-0.0315738	-0.0421446	0.0581523	0.268643	-0.105063	0.0395891	-0.164918	-0.0251056	-0.00534445	0.0674233	0.0584704	-0.0340927	0.0340613	-0.0738611	-0.133386	-0.124508	-0.00421898	-0.133938	-0.0820688	-0.00241104	0.0458289	-0.207123	-0.0434879	0.0348613	0.134297	-0.231259	-0.053049	-0.0646062	-0.0920633	0.0249917
Product W433400, 1900 nM	0.0331217	0.00844931	0.0253786	0.0817551	0.0130852	0.0122494	0.0477728	0.0422012	0.0154727	0.0124549	-0.0517553	-0.0140063	0.0115136	0.101211	0.0037794	0.0748599	-0.0454981	0.00630703	0.0555814	0.0328653	-0.00357844	0.0351074	0.231443	-0.00120115	0.0557338	-0.0143507	0.103654	0.0765597	0.0824004	0.0466948	-0.00155321	0.0401876	0.0228232	0.0816877	-0.0184362	0.0304795	0.0157943	0.0867425	0.00494817	0.0623322	-0.0670485	-0.00909582	0.0179185	0.049756	0.0415332	-0.0165917	-0.0768161	-0.168411	-0.120709
[truncated: 99 more columns]

## Sheet: C15 Cytotoxicity
Venn-Watson & Butterworth 2022 PLoS ONE
Broader and safer clinically-relevant activities of pentadecanoic acid compared to omega 3: Evaluation of an emerging essential fatty acid across twelve primary human cell-based disease systems
BioMAP Viewer Screening Profile: US034-0008811-O	Cytotoxicity	3C:SRB	4H:SRB	LPS:SRB	SAg:PBMC Cytotoxicity	SAg:SRB	BT:PBMC Cytotoxicity	BF4T:SRB	BE3C:SRB	CASM3C:SRB	HDF3CGF:SRB	KF3CT:SRB	MyoF:SRB	lMphg:SRB	lMphg:SRB-Mphg
FA15, 50000 nM	0	0	0	0	0	0	0	0	0	0	0	0	0	0	0
FA15, 17000 nM	0	0	0	0	0	0	0	0	0	0	0	0	0	0	0
FA15, 5600 nM	0	0	0	0	0	0	0	0	0	0	0	0	0	0	0
FA15, 1900 nM	0	0	0	0	0	0	0	0	0	0	0	0	0	0	0
Product W433400, 50000 nM	0	0	0	0	0	0	0	0	0	0	0	0	0	0	0
Product W433400, 17000 nM	0	0	0	0	0	0	0	0	0	0	0	0	0	0	0
Product W433400, 5600 nM	0	0	0	0	0	0	0	0	0	0	0	0	0	0	0
Product W433400, 1900 nM	0	0	0	0	0	0	0	0	0	0	0	0	0	0	0

## Sheet: C15 Envelope
Venn-Watson & Butterworth 2022 PLoS ONE
Broader and safer clinically-relevant activities of pentadecanoic acid compared to omega 3: Evaluation of an emerging essential fatty acid across twelve primary human cell-based disease systems
BioMAP Viewer Screening Profile: US034-0008811-O	3C:CCL2/MCP-1	3C:CD106/VCAM-1	3C:CD141/Thrombomodulin	3C:CD142/Tissue Factor	3C:CD54/ICAM-1	3C:CD62E/E-Selectin	3C:CD87/uPAR	3C:CXCL8/IL-8	3C:CXCL9/MIG	3C:HLA-DR	3C:Proliferation	3C:SRB	4H:CCL2/MCP-1	4H:CCL26/Eotaxin-3	4H:CD106/VCAM-1	4H:CD62P/P-selectin	4H:CD87/uPAR	4H:SRB	4H:VEGFR2	LPS:CCL2/MCP-1	LPS:CD106/VCAM-1	LPS:CD141/Thrombomodulin	LPS:CD142/Tissue Factor	LPS:CD40	LPS:CD62E/E-Selectin	LPS:CD69	LPS:CXCL8/IL-8	LPS:IL-1alpha	LPS:M-CSF	LPS:sPGE2	LPS:SRB	LPS:sTNF-alpha	SAg:CCL2/MCP-1	SAg:CD38	SAg:CD40	SAg:CD62E/E-Selectin	SAg:CD69	SAg:CXCL8/IL-8	SAg:CXCL9/MIG	SAg:PBMC Cytotoxicity	SAg:Proliferation	SAg:SRB	BT:B cell Proliferation	BT:PBMC Cytotoxicity	BT:Secreted IgG	BT:sIL-17A	BT:sIL-17F	BT:sIL-2	BT:sIL-6
Sig,0.95%,Screening	0.05008	0.03857	0.04513	0.05772	0.03063	0.04495	0.05188	0.05229	0.03337	0.04899	0.05697	0.04474	0.08535	0.0491	0.03928	0.07684	0.07019	0.04032	0.06978	0.05299	0.03855	0.05421	0.06994	0.08333	0.04624	0.07379	0.05267	0.08098	0.06211	0.05816	0.0357	0.08926	0.05878	0.04589	0.05397	0.07144	0.06302	0.0833	0.04069	0.03521	0.06395	0.03921	0.04271	0.03359	0.13075	0.14727	0.1031	0.10676	0.10825
	-0.05008	-0.03857	-0.04513	-0.05772	-0.03063	-0.04495	-0.05188	-0.05229	-0.03337	-0.04899	-0.05697	-0.04474	-0.08535	-0.0491	-0.03928	-0.07684	-0.07019	-0.04032	-0.06978	-0.05299	-0.03855	-0.05421	-0.06994	-0.08333	-0.04624	-0.07379	-0.05267	-0.08098	-0.06211	-0.05816	-0.0357	-0.08926	-0.05878	-0.04589	-0.05397	-0.07144	-0.06302	-0.0833	-0.04069	-0.03521	-0.06395	-0.03921	-0.04271	-0.03359	-0.13075	-0.14727	-0.1031	-0.10676	-0.10825
[truncated: 99 more columns]

## Sheet: C15 Biomarker Hits
Venn-Watson & Butterworth 2022 PLoS ONE
Broader and safer clinically-relevant activities of pentadecanoic acid compared to omega 3: Evaluation of an emerging essential fatty acid across twelve primary human cell-based disease systems
BioMAP Viewer Screening Profile: US034-0008811-O	Biomarker Hits	3C:CCL2/MCP-1	3C:CD106/VCAM-1	3C:CD141/Thrombomodulin	3C:CD142/Tissue Factor	3C:CD54/ICAM-1	3C:CD62E/E-Selectin	3C:CD87/uPAR	3C:CXCL8/IL-8	3C:CXCL9/MIG	3C:HLA-DR	3C:Proliferation	3C:SRB	4H:CCL2/MCP-1	4H:CCL26/Eotaxin-3	4H:CD106/VCAM-1	4H:CD62P/P-selectin	4H:CD87/uPAR	4H:SRB	4H:VEGFR2	LPS:CCL2/MCP-1	LPS:CD106/VCAM-1	LPS:CD141/Thrombomodulin	LPS:CD142/Tissue Factor	LPS:CD40	LPS:CD62E/E-Selectin	LPS:CD69	LPS:CXCL8/IL-8	LPS:IL-1alpha	LPS:M-CSF	LPS:sPGE2	LPS:SRB	LPS:sTNF-alpha	SAg:CCL2/MCP-1	SAg:CD38	SAg:CD40	SAg:CD62E/E-Selectin	SAg:CD69	SAg:CXCL8/IL-8	SAg:CXCL9/MIG	SAg:PBMC Cytotoxicity	SAg:Proliferation	SAg:SRB	BT:B cell Proliferation	BT:PBMC Cytotoxicity	BT:Secreted IgG	BT:sIL-17A	BT:sIL-17F	BT:sIL-2
FA15, 50000 nM	40	0	0	0	0	0	0	1	0	0	0	1	0	0	1	0	1	0	0	0	0	0	1	1	0	1	1	0	0	1	0	0	0	0	0	0	0	0	1	0	1	1	0	0	1	0	0	0	0
FA15, 17000 nM	81	1	0	1	1	0	1	0	1	0	1	1	1	0	1	1	0	1	0	1	1	1	1	1	1	0	1	0	1	0	1	1	0	1	1	1	0	1	1	0	0	1	1	0	1	1	1	1	0
FA15, 5600 nM	56	1	0	0	1	0	0	1	0	0	1	0	0	0	1	1	0	0	0	1	1	1	0	1	0	1	1	1	1	0	1	0	0	0	1	1	0	1	0	0	1	1	0	0	1	1	0	1	0
FA15, 1900 nM	28	0	0	0	0	0	0	1	0	0	0	0	0	0	1	1	0	0	0	1	0	0	0	1	0	0	1	1	0	0	1	0	0	0	1	0	0	1	0	0	0	1	0	0	1	0	1	0	0
Product W433400, 50000 nM	58	1	0	0	0	0	0	1	1	0	1	1	0	0	1	1	0	0	0	1	1	0	0	1	1	1	1	1	0	1	0	1	0	1	1	1	0	1	0	0	1	1	1	0	0	0	0	0	0
Product W433400, 17000 nM	80	1	1	1	0	1	1	1	1	1	1	1	1	0	1	1	0	1	1	1	1	1	1	1	1	0	1	0	1	0	0	1	0	1	1	1	0	1	0	0	0	1	1	0	1	1	1	1	1
Product W433400, 5600 nM	50	1	0	0	1	0	0	0	1	0	1	0	0	0	1	1	0	0	0	1	0	1	1	1	1	0	1	0	0	1	1	0	0	1	1	1	0	1	0	0	1	1	1	0	1	1	0	0	0
Product W433400, 1900 nM	39	0	0	0	1	0	0	0	0	0	0	0	0	0	1	0	0	0	0	0	0	0	0	1	0	1	0	1	0	1	0	0	0	0	1	0	0	0	1	0	1	1	0	0	1	0	0	0	1
[truncated: 100 more columns]

## Sheet: C15 vs EPA
Venn-Watson & Butterworth 2022 PLoS ONE
Broader and safer clinically-relevant activities of pentadecanoic acid compared to omega 3: Evaluation of an emerging essential fatty acid across twelve primary human cell-based disease systems
Differentiated Clinically Relevant Activities between C15:0 (FA15) and EPA
Log10 ratio of biomarker activity in treated vs. non-treated cell systems
	C15:0 (17 uM)	EPA (17 uM)
Coll-III (MyoF)	-0.13	-0.3
Coll-I (MyoF)	-0.25	-0.2
Fibroblast proliferation (HDF3CGF)	-0.8	-1.3
PAI-1 (HDF3CGF)	-0.16	-0.25
VCAM-1 (HDF3CGF)	-0.19	-0.15
sIgG (BT)	-0.42	-0.4
B cell proliferation (SAg)	-0.51	-0.1
CD40 (SAg)	-0.11	-0.1
MCP-1 (SAg)	-0.1	-0.125
MCP-1 (LPS)	-0.26	-0.15
VEGFR2 (4H)	-0.15	-0.15
MCP-1 (3C)	-0.21	-0.18
Common Clinically Relevant Activities between C15:0 (FA15) and EPA
Log10 ratio of biomarker activity in treated vs. non-treated cell systems
	C15:0 (17 uM)	EPA (17 uM)
TM (3C)	0.1	-0.05
E-selectin (3C)	0.05	-0.125
IL-8 (3C)	-0.12	0.05
MCP-1 (4H)	0.01	-0.15
Eotaxin 3 (4H)	-0.38	-0.02
TM (LPS)	0.11	-0.05
TF (LPS)	0.25	0
CD40 (LPS)	-0.22	-0.075
CD69 (LPS)	-0.21	-0.05
IL-1 alpha (LPS)	-0.21	-0.025
MCSF (LPS)	-0.06	-0.1
sPGE2 (LPS)	0.08	0.15
CD69 (SAg)	-0.14	-0.05
sIL-17A (BT)	-0.19	0.125
sIL-17F (BT)	-0.11	0
TNF-alpha (BT)	-0.12	0
IP-10 (BE3C)	-0.09	0
tPA (BE3C)	-0.12	-0.03
VCAM-1 (CASMC)	-0.19	-0.025
TM (CASMC)	-0.13	0.5
TF (CASMC)	-0.21	0.52
HLA-DR (CASMC)	-0.14	-0.025
Coll-I (HDF3CGF)	-0.07	-0.125
MIG (HDF3CGF)	-0.21	-0.02
M-CSF (HDF3CGF)	0.02	-0.2
Coll-IV (MyoF)	0.11	0
IL-8 (MyoF)	0.03	1.15
Decorin (MyoF)	-0.18	-0.04
MMP-1 (MyoF)	-0.06	1.14
TIMP-1 (MyoF)	-0.16	0.5
MIP-1alpha (/Mphg)	0.19	0
CD40 (/Mphg)	-0.15	-0.05
E-selectin (/Mphg)	0.18	-0.05
CD69 (/Mphg)	-0.18	0.015
sIL-10 (/Mphg)	-0.11	0.05
